# Supplementary material for: Large transient assemblies of Apaf1 constitute the apoptosome in cells
Source: Nat Commun. 2025 Oct 24;16:9429. doi: 10.1038/s41467-025-64478-9 (PMC12552632; doi:10.1038/s41467-025-64478-9)
Supplement: Supplementary file 16 — Source data [file 41467_2025_64478_MOESM16_ESM.xlsx]

## Sheet: Figure 1
	Figure 1b		Figure 1c		Figure 1d		Figure 1e
	61.7391		84.507		96.6667		28.169
	79.7297		94.9153		96.4286		22.0339
	42.8571		97.2222		94.2857		22.2222
	68.5185		89.1892		100		21.6216

## Sheet: Figure 2
	Figure 2b		Figure 2c		Figure 2d		Figure 2e										Figure 2g
							2h	4h	6h	8h	10h	12h	14h	16h	18h		0h	6h	8h	10h	12h	14h	16h	18h
	39.0244		96.875		3.22581		0	0	2.66667	10.6667	23.3333	23.3333	13.3333	9.33333	11.3333		2.18579	18.1287	43.4783	76.1905	65.9218	49.5192	31.6017	19.8198
	49.1735		85.7143		6.86275		0.877193	2.63158	7.89474	7.01754	14.0351	15.7895	11.4035	8.77193	7.01754		5.95745	30.4568	50.5102	40.0881	43.2331	64.1593	49.0476	29.7778
	24.8276		80.5556		10.3448		0	1.66113	9.96678	9.63455	5.31562	4.65116	5.98007	5.31562	4.65116		8.40708	50.2326	40.6114	53.6842	59.0698	57.4803	34.5833	22.1698
	10.0592		88.2353		0		8.64865	17.2973	25.4054	23.2432	20.5405	10.8108	2.16216	2.16216	2.16216		12.1387	39.6341	63.3484	76.1905	73.0965	63.745	36.019	16.7421
	42.5532		77.5		25.8065
	60.9375		78.2051		11.4754

## Sheet: Figure 4
	Figure 4a			Figure 4c		Figure 4d
	HCT116 WT	HCT116 Bax/Bak DKO				Time appearance Apaf foci	Apaf1 foci lifetime	Bax clusters appearance
	50	2.0202		50		8.5	1.25	11
	37.5	1.36986		39.4737		8.5	0.75	10.5
	29.3478	0		59.1549		8.5	0.75	10.5
				45.098		8.5	0.75	10.5
				48.3333		8.5	0.5	11
				34.5455		8.5	0.75	11.25
						8.5	2.25	11
						8.5	1.25	10.25
						8.5	1.75	10
						8.5	1	10
						8.5	3	9.5
						9	1.5	11
						9	1	10.5
						9	0.75	10.75
						9	3	10.5
						9	2.25	11.5
						9.25	1.5	11
						9.25	2.25	11
						9.25	2	11
						9.25	2	11.75
						9.5	0.5	11
						9.5	0.5	11
						9.5	1.25	11
						9.75	3.25	11.75
						9.75	4.25	12
						9.75	1.25	11
						10	1.5	11.75
						10	0.75	11.75
						10	1.25	12
						10	1.5	12.5
						10	1.5	11.75
						10	1	11.5
						10	1.25	12
						10	1.5	11.75
						10.25	2	12
						10.25	2	12
						10.25	2	12.25
						10.25	2.5	12
						10.25	1.5	12
						10.25	1.5	12
						10.25	1.5	12
						10.25	2	12.5
						10.25	1	11.25
						10.25	1.5	12.25
						10.5	0.75	12
						10.5	2	12.5
						10.5	0.75	12.5
						10.5	1	11.75
						10.75	3	12.5
						10.75	0.75	12.25
						10.75	1.5	12.25
						10.75	2	11.75
						10.75	2	12
						11	1.25	12.5
						11	1.25	12.5
						11	2.75	13.75
						11.25	1.75	13.5
						11.25	1.25	13.5
						11.25	2.25	13.5
						11.25	2.75	13.25
						11.5	2.5	12.75
						11.5	2.25	13.25
						11.5	0.5	13.25
						11.5	1.25	13
						11.5	2	14
						11.5	1.75	13.75
						11.5	3.5	14.25
						11.75	1.5	13.25
						11.75	0.5	13.5
						11.75	1.25	13.25
						11.75	1.25	13
						11.75	1.25	13.5
						11.75	1.5	13.25
						11.75	1.25	13.75
						12	1.5	13.75
						12	2.25	13.75
						12.25	3.5	14
						12.25	3.25	14
						12.25	2.25	14.25
						12.25	2.5	14.25
						12.25	3	13.75
						12.25	1.25	14
						12.25	1.25	14
						12.25	0.5	13.75
						12.25	1.25	13.75
						12.5	2	14.5
						12.5	2.5	14.5
						12.5	2	14.25
						12.5	2	14.5
						12.75	1.25	14.25
						12.75	1.25	14.25
						12.75	1	14.5
						12.75	0.25	14.25
						12.75	1	14.75
						12.75	1	15.75
						12.75	2.25	15
						12.75	2.75	14
						13	2.25	15.75
						13	1.75	15.5
						13	1.75	15.25
						13	2.75	14.75
						13.25	0.5	15
						13.25	0.25	14.25
						13.5	1.75	15
						13.5	2	15.25
						13.75	2	15.25
						14	1.75	16
						14	1.75	16
						14	1.75	15.75
						14	0.75	15.75
						14.25	1.75	16
						14.25	1.25	15.75
						14.25	1.5	16.25
						14.25	0.5	15.5
						14.25	0.5	16
						14.25	1	16.25
						14.25	1	16
						14.5	1	16
						14.5	0.75	16.25
						14.5	0.5	15.5
						14.5	1.5	16
						14.5	1.75	16.5
						14.75	1	15.75
						14.75	1.75	16.25
						14.75	1	16.5
						14.75	1	17.75
						14.75	1.75	16.25
						15	0.75	17
						15	2.5	17.5
						15.25	2.25	20
						15.25	1.75	18
						15.5	1.25	17
						15.5	2.5	17.25
						15.5	0.5	17.25
						15.75	1.5	17.5
						15.75	1.25	17.75
						15.75	0.75	16.75
						16	4	17.75
						16	0.75	17.75
						16	0.75	16.75
						16.25	1.5	17.75
						16.25	1.75	18.25
						16.25	2.5	18
						16.25	1.75	18.25
						16.25	0.75	17.75
						16.5	0.75	18.25
						16.5	3	18.5
						16.5	3	18.25
						16.75	1	17
						16.75	1	18
						16.75	3	19
						16.75	2.5	19.25
						16.75	1.5	18.25
						17	1.25	19.25
						17	1.5	18
						17.5	0.25	19.25
						18.5	1.5	20.25
						19	1.25	20.25

## Sheet: Figure 5
	Figure 5b			Figure 5c			Figure 5f		Figure 5g						Figure 5h				Figure 5i
	cyt c + dextran	dextran		Apaf1-GFP	Apaf1-dead-GFP				exp 1	exp 2	exp 3	exp 4	exp 5		Apaf1-dWD40-GFP	Apaf1-dWD40-GFP + ABT-737	Apaf1-GFP + ABT-737		HCT116 WT + Apaf1-GFP	HCT116 caspase-9KO + Apaf1-GFP	HeLa caspase-9KO Apaf1-GFP	HeLa caspase-9KO Apaf-dWD40-GFP
	34.7826	0		31.9444	12.0567		59.375		2	1.25	0.5	2.75	1.5		5.26316	20.9091	93.8461		35.6436	3.57143	0	0
	30	0		70.6522	1.0989		64.8649		0.5	0.75	0.5	1.75	1.75		2.08333	50.6024	100		55.102	4.41176	0	0.990099
	60.5263	0		38.4106	8.82353		78.1513		1.75	0.75	1	1.25	1.75		2.15054	31.3253	64.6552		29.9517	3.50877	0	0
				23.8095	0		44		1.5	1.5	1	1.75	0.75		0		66.6667
					4.54545		47.191		0.5	1.75	2.75	0.75	1
									1	0.25	1	0.5	0.5
									0.75	0.5	0.75	1.5	1.25
									1	2	0.5	1	0.5
									0.5	4.5	1	1.25	1
									0.5	2.75	1	1.25	1.75
									1.5	2.25	2	1.25	1.75
									2	1.25	1.25	1	1.75
									1.5	1.25	1.25	1	1
									0.5	1	0.75	1	1
									1.25	1	1.5	0.75	2
									1.25	0.5	1	1.25	1.5
									1	0.75	0.75	1	2
									0.75	1	0.75	1.25	3.5
									0.75	0.5	0.5	1.25	1
									1.75	3	0.75	1.25	1
									1.5	4	0.5	0.5	0.75
									1.75	2	1.25	0.75	0.5
									1.25	0.75	1.5		1.25
									1.5	0.75	1.25		0.75
									0.75	0.5	0.25		0.75
									1.25	1	0.25		0.75
									1	1.25	1		0.75
									1.25	0.75	0.75		0.75
									1.5	1	3
									1.25	1	3
									1.25	3	0.75
									0.75	2	0.75
									0.5		0.5
									0.75		1
									2.25		0.75
									0.5		1
									1		0.75
									1		0.75
									2.25		0.75
									1.5		1.5
									0.5		1.5
									1		1
									1		1.5
									1.25		1.75
									0.75		2
									0.75		1.5
											2.25
											1
											2.5
											2
											1.75
											3
											2.5
											1.25
											1
											1.5
											1.25
											2.25
											1
											0.5
											0.75

## Sheet: Supplementary Figure 1a
	anti-Apaf1
	anti-Actin

## Sheet: Supplementary Figure 1b
		anti-Apaf1
		anti-Actin

## Sheet: Supplementary Figure 2
	Suppl Figure 2a											Suppl Figure 2b					Suppl Figure 2e			Suppl Figure 2f			Suppl Figure 2g											Suppl Figure 2i
	ABT-737				ABT-737 + QVD																		ABT-737				ABT-737 + QVD							GFP-Apaf1		Apaf1-GFP
	exp 1	exp 2	exp 3	exp 4	exp1	exp 2	exp 3	exp 4	exp 5	exp 6		exp 1	exp 2	exp 3	exp 4		No foci	Foci		Surviving	Shrinking		exp 1	exp 2	exp 3	exp 4	exp1	exp 2	exp 3	exp 4	exp 5	exp 6		exp 1	exp 2	exp 1	exp 2
	11.58	6.58	7.75	2	8.75	4.25	11.5833	6.75	9.5	7.58333		0.5	0.416667	0.416667	3.41667		4278.16	4351.72		0.972763	0.883158		2.25	2.08333	1.75	1.5	1.5	1.25	1.5	3.5	1.75	0.5		0.25	1.5	1.75	0.25
	13.08	8.5	2.33	5.08	2.5	4.5	15.5833	13.75	4.25	9.08333		0.75	0.583333	0.0833333	2.33333		6911.74	4059.97		3.18918	3.82166		1.25	1	1.91667	2	1.75	1.75	1	3.75	1.25	3.25		0.75	2	1.75	1.75
	7.58	4.25	7.42	7.75	3.75	15	15.8333	15.75	4.5	9.33333		1.5	0.333333	0.333333	0.25		3911.01	10057.5		0.795123	5.20802		2.25	1	1	1.33333	3	2.25	0.75	1	0.75	5.5		1.75	1.5	2	1.25
	12.58	5.17	5	12.08	4	5.75	8.58333	15.75	9	10.3333		0.75	1.33333	0.833333	2.25		10673.5	10422.7		1.96043	3.17923		1.75	1.5	1	1.5	3.75	1.25	1	1.25	3.75	3.25		0.5	1	1.5	2.5
	13.83	5.58	9.08	12.5	6.25	5.75	14.3333	11.75	6	10.3333		1	0.5	0.166667	0.666667		6415.03	13235		2.44158	7.35294		1.5	1	1.75	2.41667	4.75	1	1.25	2.25	2.5	3		1.75	1.5	2	2.25
	4.33	10.25	6.5	3.75	8.5	5	14.8333	16.25	10.75	16.8333		0.25	0.333333	0.166667	0.25		2802.68	1570.89		1.36645	4.6018		1	2	1.33333	4.5	1.5	1.75	2.75	1.25	4.25	1.75		0.25	2	1.5	1.5
	16.08	6.5	7	4.58	1.5	5	16.8333	10.25	8.75	17.0833		0.75	0.25	0.25	0.75		9255.4	2633.68		1.68788	2.11661		1.75	1.5	1.75		1	3	1	2	2.5	4.75		0.25	2.5	4	3
	9.58	6.67	5.25	13	2.75	9.75	16.0833	9.25	5.75	10.3333		0.5	0.416667	0.5	3.33333		11794.4	4311.74		3.15671	2.53891		1.5	1.5	0.916667		7.5	2.25	1.5	1	3.75	5.5		2	1.5	2.75	2
	8.58	5.33	8.75	3.75	1	10.5	16.5833	16	11	7.33333		0.75	0.25	0.5	0.0833333		4222.52	2708.07		2.81808	5.59687		1.25	0.583333			8.5	0.75	2	1	2.75	6.5		1	3.5	1.75	2
	8.83	6.58	8.83	4.92	2.25	7	7.08333	14.25	4.25	7.08333		0.25	0.25	0.666667	0		10788.8	10915.8		1.58265	6.46134		4.75	3.5			9.75	8.5	1.25	1	4.25	3		3.25	1	0.5	1.5
	9.08	4.25	6.25	8.75	1	14.25	12.0833	14.5	10	9.33333		1	1.66667	0.333333	0		7490.39	4618.4		1.05173	0.887987		3.25	0.916667			1	5.25	3.5	1.75	5	8.5		3	3	1.75	2
	9.33	4.58	8.5	3.58	1.5	17.5	15.0833	16.25	8.75	17.3333		2.25	0.5	0.0833333	0		6861.71	3764.12		3.43949	3.51131		3.5				1.25	3.5	1.5	2.75	2.5	2.75		2	2	2.25	2
	10.08	5.33	6.25	6.75	1.75	6.75	16.0833	13	17	7.33333		0.25	0.25	0.25	0		5704.78	2917.97		1.09454	4.73754		2				3.5	3.25	2	1.5	7.75	4		2	1.5	1.5	0.75
	11.58	6	11.42	3.58	4.75	7.5	1.33333	13	4.75	8.58333		0.5	0.166667	1.25	0		11042.9	2018.01		3.0229	6.35628		2				2	3	2	1	4	1.75		1.5	2	2	1.75
	13.08	3.92	3.33	3.75	5.25	14.25	9.08333	14	5.75	5.08333		0.25	1.25	0.333333	0		5881.05	2882.15		1.06263	0.924594		2.5				2.75	4.5	1.25		4.5	4.25		0.75	3	1.5	1.75
	15.58	12.17	4.17	7.42	5	5	10.5833	15	8.5	6.58333		0.25	0.666667	0.5	0		3882.76	5157.53		3.05314	1.50927		3.25				1.75	1	1		4.5	3.25		2	1.5	0.75	1.5
	15.83	4.5	8.58	2.33	7.25	5.75	12.3333	11.25	8.25	7.33333		0.25	2	0.583333	0		3758.35	7150.51		1.89651	2.46287		1.5				3.5	1	1.75		5.5	1.25		1	2.5	2	2
	8.83	5.25	13.67	7.5	4.5	8.75	15.3333		3.75	8.33333		0.5	1.83333	2.75	0		2590.59	1581.88		0.894614	1.05314		1.5				3.25	1.5	0.5		5.75	1.25		0.5	1	2.25	4
	8.83	9	6.25	3.67	5.75	8.25	8.83333		6	9.08333		0.25	0.333333	0.166667	0		4627.91	10172.2		1.04995	1.77763		1.75				0.75	0.75	4		1.75	5.25		0.25	2	1.25	0.75
	14.08	3.58	3	5.17	9.25	6.75	8.83333		10.5	11.8333		2.5	0.666667	0.333333	0		3558.99	3756.85		1.24121	3.31095						6.25	1.75	3		5.25	2.75		0.25	2	3	1.75
	8.58	7.92	8.25	2.25	15.5	7	15.3333		11.5	16.5833		0.25	0.25	0.583333	0		6450.96	4383.24		1.62356	4.81575						1.25	1.75	2.75		3.75	2.75		3.25	1.5	1.25	1.5
	7.58	5.58	8.58	3.42	1	6.5	16.3333		7	16.8333		0.25	0.75	0.25	0		3233.65	5488.8		2.5061	0.913138						2.75	2	0.5		1.25	3.25		0.5	1	1.25	1.5
	11.83	5.92	7	3.92	6.25	7	16.3333		1	9.08333		1.25	0.333333	0.833333	0		6418.33	4543.02		0.694307	1.54542						1.75	1	0.75		3.5	5.5		0.5	2	1.25	3
	14.08	7.83	4.5	9.17	7.5	5.5	14.0833		5	9.58333		0.25	0.666667	0.0833333	0		5943.08	2978.62		2.897	1.47406						1.75	2.5	1		3.25	2.75		1.25	2	1	2.25
	14.08	11.67	7.58	2.17	7	15	16.5833		3.75	11.8333		0.5	0.333333	0.25	0		13459.3	1469.25		1.18765	4.70657						2.75	1.5	0.75		3.25	1.75		0.5	1	0.5	1.5
	14.08	11.67	7.17	2.83	9.5	10.5	7.33333		3.5	16.3333		0.25	0.75		0		14515.5	8809.05		4.68401							3.5	2.75	1.75		3	1.25		0.5	1.5	1.25	1.25
	7.58	4.75	5.42	3.67	9.75	13.5	6.58333		11.5	6.83333		0.5	0.5		0		6401.27	8559.07									3	1			1	4.75		1.5	1	3	1.75
	7.33	5.17	9	2.92	12	14	12.3333		10	7.33333		1	0.0833333		0		8664.18	12719.3									1.5	0.75			4.25	1		0.75	2	1	1.5
	9.83	6	6.42	10.08	6.25	15.25	15.8333		11.5	12.5833		1	0.916667		0		11394.2	11011.3									1.75	3.5			5	2		0.75	1	2	1.75
	17.08	8.33	4.5		6.5	7.5	16.8333		13.75	8.83333		3.25	0.666667				4588.95	5410.41									1.75	0.5			2.25	2.75		2	1.5	1.75	0.5
	12.33	13.67	7.67		5.5	14.25	11.8333		13.75	13.3333		0.75	0.0833333				15158.4	7508.91									2.25	2.25			1.5	4.5		0.5	1.5	2.5	1.25
	6.83	7.08	7.83		5.75	5.75	13.0833		9.25	5.58333		1.25	0.0833333				4851.71	2298.1									1.25	1				1.5		1.75	3	2.75	2
	11.33	9.58			11.5	4.25	13.3333		9.5	7.08333		0.25	0.416667				7325.91	2362.62									1.25	1.5				7.75		0.75	1	1.25	1.25
	11.33	13.83			7	8.5	13.5833		9.25	6.08333		0.25	1.16667					2609.89									2.5	2.25				3.25		2.25	1	0.5	2.25
	9.58	6.42			5.25	12.5			7.5	8.58333		0.25	0.5					2037.39									3.75	0.75				2		3.75	1.5	2.5	1.25
	9.58	17.58			10.25	3.5			12.5	9.08333		0.75	0.916667					3434.32									1	1				5			0.5	1.75	0.5
	8.08	3.25			10.25	5.5			12.75	11.3333		1	0.416667					3472.35									1.25	1				1.5			3	2	1.75
	8.83	5.83			4.5	6.25			9	13.5833		0.0833333	1.5					12878.6									4.5	2.25				4.75			1	3	1.75
	13.83	6.42			6.75	6.75			11.75	10.0833		1.91667	0.166667					6522.92									2.25	3.25				1.25			2	1.5	2.25
	16.08	6.58			6.25	8.75				17.0833		0.666667	0.5					11165.6									0.5	3				4.75			2.5	3.5	1.25
	4.33	6.5			8.25	8.75				9.33333		0.416667	0.166667					4491.64									3.25	0.75				2.25			1.5	1.75	1.5
	7.58	5.25			10.75	9				9.33333		0.333333	0.5					2463.53									1.75	3.75				3.5			2.5	3	2.75
	4.33	8.67			3.75	10.25				10.0833		3.25	0.75					2500.53									1.25	4.25				5			1	3.25	2
	4.83	4.92			7.5	6.25				10.5833		1.41667						9268.43									1	1.25				2			3.5	1.75	1.25
	11.83	5.58			6	6.5				5.33333		0.333333						2853.54									1.75	1.75				3.75			1.5	3	1.25
	9.33	5.67			7.5	10.75				5.33333		0.166667						2621.74									3.25	1.25				3.5			1.5	3.25	1.5
	11.08	11			8.75	6.5				6.08333		0.25						12250.1									2.5	1				2.25			2	4	3
	17.08	15.33			3.75	7.5				7.83333								3331.55									3.25	3.75				4			3.5	3	1.25
	8.58	4.75			6.5	3.75				9.58333								3016.66									2.5	1.75				6			2		2
	10.83	4.83			7.75	4.25				8.33333								10090.8									1.75	2				6.75			2.5		1.5
	11.08	7.83			6.75	5.25				8.33333								3914.36										2.25				1.5			1.5		2.5
	14.08	13.67			8.5	6.75				9.33333								7827.1										2							1.5		1.5
	7.33				8.75	7				9.83333								6394.98										4.75							2		2.75
	15.58					2.75				10.0833								5202.63										1							2		2.75
	11.33					4.25				10.5833								4262.16										1.5							2.5		1
	11.33					5.5				12.0833								12908.3										1.5							1.5		1.75
	15.33					7.75				6.33333								18478.4										4							2		1.5
	9.08					6.25				8.58333								1960.97										0.75							2.5		1.75
	11.58					10.75				8.58333																		0.25							3		1.25
	12.83					3.25				12.0833																		2.5							5.5		2.75
						4.75				13.8333																		2							2		1
						4.75				12.3333																		1.25							1		2.25
						3.75				8.33333																		1							1.5		1.75
						6				11.0833																		1.75							1.5		3
						6.5				9.58333																		0.5							1.5		2.75
						5.5				9.58333																		0.75							1		0.75
						9.25				10.0833																		0.75							2.5		2.25
						10				11.5833																		3.25							2.5		4
						10.75				15.5833																		2							2		2.75
						8.75				15.5833																		1.25							1.5
						15.25				16.5833																		1.25							0.5
						5.25																						1.25							0.5
						4.75																						0.5							2
						7																						1.25							1
						14.75																						2.5							1.5
						3.25																						1.25							2
						5.75																						0.75							1.5
						6.5																						0.75							1.5
						6.5																						2.75							1.5
						5.75																						1.75							1
						5.75																						1.5							2
						8.25																						2.5							2
						8																						1.75							2
						14																						3							2
						14.25																						1							3.5
						8.25																						1.5							2
						5.5																						0.5							3
						7																						0.5							5
						17.25																						3.75							1.5
						10																						0.5							1.5
						17																						1							0.5
						13																													2.5
						15.5																													2
						5.5																													1
						5.5																													1
						6.25																													3
						5.75																													1.5
						8.25																													1.5
						13.5																													1.5
						13.75																													1.5
						6.75																													2
						11.25																													2.5
						6.5																													1.5
						7.25																													1.5
						9.25																													1.5
						17																													3
						6																													6
						16																													1.5
						7.75																													2.5
						16.25																													3.5
																																			1
																																			2.5
																																			2
																																			1.5
																																			2
																																			2.5
																																			1
																																			2.5
																																			3
																																			1.5
																																			2
																																			1.5
																																			2
																																			2
																																			2
																																			1.5
																																			1.5
																																			2.5
																																			2
																																			1

## Sheet: Supplementary Figure 2d
	anti-PARP
	anti-actin

## Sheet: Supplementary Figure 5
	Suppl Figure 5a			Suppl. Figure 5b			Suppl. Figure 5d				Suppl. Figure 5e												Suppl. Figure 5f			Suppl. Figure 5g							Suppl. Fig 5j
											-QVD					+QVD
	Apaf1-GFP	Apaf1-dead-GFP		Apaf1-GFP	Apaf1-dead-GFP		Apaf1-dWD40-GFP +QVD	Apaf1-GFP + QVD	Apaf1-GFP - QVD		exp 1	exp 2	exp 3	exp 4	exp 5	exp 1	exp 2	exp 3	exp 4	exp 5	exp 6		-QVD	+QVD		exp 1	exp 2	exp 3	exp 4	exp 5	exp 6		3xFLAG-caspase-9	mCherry-caspase-9
	82.8947	1.20482		77.7778	48.227		65.8824	0	0		1.5	1.5	1.25	1.75	0.5	1	0.75	0.5	1.5	0.5	0.75		92.9825	76.7857		5.5	0.75	0.25	3.5	1.25	1.25		2.36686	8.96552
		2.63158		95.6522	70.3297		52.439		0		0.5	0.75	1.75	1	0.5	0.75	0.75	0.5	1.5	0.75	0.5		89.5833	65.1163		0.5	2.75	3	2.5	1.25	0.75		9.00901	7.8853
		5		31.7881	67.6471		75.6757				1.25	0.5	1	1	0.5	0.75	0.5	0.5	0.75	0.75	0.5		92.4731	84.5238		0.75	2.75	1.25	2	1.25	1.25		4.56853
		3.33333		30.9524	85		56.4103				1.5	0.5	1	1	0.25	0.75	2.25	1	1	1	1		78.7879	65.9091		0.75	1.25	1.25	2.25	1.25	0.75
		5.30973			72.7273		54.2169				0.75	1.75	0.75	1	0.75	0.75	0.5	1	1	1	3		92.8571	82.2222		1.75	0.75	3	3.25	2	1.75
							55.7377				0.75	1	0.75	2.25	0.75	0.75	1.75	0.75	1	1.5	1			91.1765		0.75	0.5	2	0.75	1.75	1.5
											0.75	0.75	0.75	1	1	1	1.25	1.25	0.75	1.5	0.75					1	1	1.5	1.5	0.5	1.25
											0.25	1.5	0.75	0.5	0.75	0.75	0.5	0.5	1	2.25	1					2.75	1.75	1.75	0.5	0.75	1
											0.75	1.5	1.25	0.5	0.75	0.75	0.5	1	1.75	5.25	1.75					1.75	2.25	2	1	1	1.5
											0.75	0.75	1.75	1	0.75	1	0.5	1	1.25	1	1.25					2	1.75	2	0.75	1.5	1.25
											1.25	0.5	0.5	1	0.75	1.25	0.5	0.75	1	0.75	1.5					3	1.5	1.25	2.5	1.25	1
											1	1.25	1.25	0.75	0.5	0.75	1.5	1	0.75	0.75	0.75					2.25	1.25	0.5	2	1.5	1.25
											0.75	1.25	0.5	1.25	0.5	1	1.25	1.5	1	1	0.5					0.75	1	1	2.25	3	1.25
											1	1.25	0.5	4.25	1	1.25	2.5	0.75	0.75	0.75	0.75					0.5	1.75	1	2	2.25	1.5
											6	1	1.25	0.75	1	0.75	1	1	1	1	0.75					1.75	0.75	0.5	2	0.25	0.5
											1.5	1	0.75	0.75	0.5	0.75	0.75	0.75	1	1	0.5					0.25	5.5	2.25	0.75	1.25	0.25
											0.75	0.75	0.5	1.25	0.5	1	1	0.5	1.25	0.75	0.5					1.5	2.75	2	1.25	1.75	3.75
											1	0.75	0.5	1.25	1.75	1	0.75	0.75	1.5	1	0.75					0.75	2	3.75	1.75	1.75	1.25
											2.75	0.75	0.75	1	1.25	0.75	1	0.75	1	1.25	0.5					0.75	0.75	1	1.25	1.75	0.5
											0.75	0.75	0.75	1.25	1	1.25	1.5	0.75	1	0.5	0.5					0.5	2	0.75	1	1.25	1
											0.75	0.5	0.5	1.25	1	1	1.5	0.25	1	0.5	0.75					0.75	1	1.5	3.5	2.75	1
											1	0.5	0.75	0.5	1.5	0.5	1	0.75	1.5	1	0.75					1	1	3	2.5	1	1.75
											1	0.5	0.25	0.5	1.25	0.75	0.75	0.75	0.75	1	0.5					1.5	2.25	1.5	0.75	1.5	0.75
											1.25	0.25	0.25	1	0.75	0.75	1.5	1	0.75	0.75	0.75					1	0.5	1.25	0.75	1.5	1
											1	0.5	0.5	1.5	1	2.5	0.5	1.5	1	0.75	1.5					1.25		1.25	1	1.5	2.25
											0.75	0.25	0.5	0.75	1.25	0.75	0.5	1	1.25	0.75	2.25					1		0.5	3.25	2.25	2.5
											0.5	0.75	0.5	0.75	1	0.75	0.75	0.5	1	0.5	0.75					0.75		2.25		2	1
											0.5	0.75	0.75	0.75	1.25	1.25	0.75	0.5	1.25	0.25	0.75					2.5		0.75		2.25	2
											0.5	1.5	1	1	1.5	0.5	0.5	0.5	0.5	1.25	0.75					2		1.25		2	1.25
											1	1.5	1.25	2	0.75	1.25	0.5	1.5	1.5	1	1.25					2		0.75		1.75	1.25
											0.75	1	0.75		0.75	0.5	1	0.5	1.5	1.25	1					1.75		0.75		2.25	0.5
											0.5	0.75	0.75		1.75	0.75	1.75	0.75	0.75	0.5	1					1		0.75		2.25	2
											0.5	0.75	0.75		1.75	0.75	0.5	0.75	0.75	1	0.75					2.25		1			3.25
											0.75	1.25	0.75		1	0.75	1	0.5	1.5	1.5	0.75					1.75		0.75			1
											0.75	0.5	0.5		1	0.75	0.75	1.5	1.25	0.75	0.5					1.5		0.25			0.75
											1.25	0.75	0.75			0.5	0.75	0.75	1	1.5	1					3.75		0.75			0.5
											1.75	0.75	1.75			0.5	1	1.5	2	0.5	1.5					1.25		1.5			0.75
											0.75	0.75	1			0.5	0.5	1.5	1	0.75	0.75							1.25			0.75
											1	0.75	0.5			1.75	0.5	0.75		1	0.75							1.25			1
											0.75	1	0.5			0.5	1.25	0.75		1.25	0.75							0.75			1.5
											0.5	0.75	1.5			0.75	0.25	0.75		0.75	1							3.5			1.5
											0.75	1.5	0.75			1.75	0.5	1.75		0.75	0.5							1.25			1.5
											0.5	2	1			1.75		0.5			0.5							1.25			2
											1.25	0.75	0.5			1		0.5			1.75							1.75			1.75
											1.5	0.75	0.75			1.25		0.5			1.25							1			2.25
											2.75		0.5			0.75		0.5			0.75							1.25			1.75
											0.75		0.25			0.75		1			0.75							1.5			2.25
											0.75		0.25			2.25		1			0.75							1			3.75
											1		0.75			0.75		2.25			1.25							0.75			3
											1		0.75			1.25		3.25			2							0.5			3.5
											1.25		0.5			1		1			1.5							0.75			0.75
											1.75		0.5			1.25		0.5			1.25							2.25			1.25
													0.5			1		0.75			0.5							1.75			1
													0.5					0.75			1.25							3.25			1.5
													0.5					0.5			1.5							0.5			1.25
													0.75					0.5			1.25							0.5
													0.5					1.75			0.75							1.25
													0.5					1			1							1.25
													1					0.75			0.75
													0.5					1			0.5
													0.75					0.5
													0.75					1
													1					0.75
													0.75					0.75
													1.75					1
													0.25					1.75
													0.5					0.5
													1					0.5
													1.75					1.25
													0.75					1.5
													0.75					0.75
													1					0.5
													0.75					0.5
													1.5					0.5
													0.75					0.75
													1.75					0.75
													0.75					0.75
													0.75					2
													0.75
													1
													2
													0.75
													0.75
													1
													0.75
													0.5

## Sheet: Supplementary Figure 5h
			anti-PARP
			anti-caspase-9

[truncated: 1 more sheets: Supplementary Figure 5i]
